# Supplementary material for: Deciphering the Composition and Functional Profile of the Microbial Communities in Chinese Moutai Liquor Starters
Source: Front Microbiol. 2019 Jul 4;10:1540. doi: 10.3389/fmicb.2019.01540 (PMC6620787; doi:10.3389/fmicb.2019.01540)
Supplement: Supplementary file 7 [file Table_1.XLSX]

## Sheet: Table S1
Table S1: Sequencing data of each sample
	Samples	Total Reads¹	Total Bases (bp)	Read Length (bp)
				Max	Min	Mean
16S²	B0.01	11342	2420134	753	29	213
	B0.02	14122	3214124	764	30	228
	B0.03	10733	2472160	773	30	230
	B0.04	10869	2522215	742	30	232
	B0.05	10136	2743829	1132	30	271
	B0.06	11018	2535854	775	30	230
	B0.07	12382	2972058	781	30	240
	B0.08	11562	2701729	761	30	234
	B0.09	10551	2444581	889	30	232
	B0.10	11283	2756248	750	30	244
	B0.11	10676	2388660	772	29	224
	B0.12	9736	2392337	828	30	246
	B0.13	11310	2622518	937	30	232
	B0.14	11387	2621283	803	30	230
	B0.15	10326	2319525	754	29	225
	B0.16	10532	2448562	724	29	232
	B0.17	9484	2083533	800	30	220
	B0.18	11008	2499542	859	30	227
	B0.19	10878	2455230	782	30	226
	B0.20	10903	2531465	1094	29	232
	B0.21	12147	3004141	740	29	247
	B0.22	13547	3274990	775	29	242
	B0.23	12123	2793021	820	30	230
	B0.24	11114	2576265	771	29	232
	B0.25	10353	2192716	779	30	212
	B0.26	11665	2784469	752	29	239
	B1.01	13915	4179872	789	30	300
	B1.02	12059	3530138	783	30	293
	B1.03	18840	6154969	777	30	327
	B1.04	19647	6036029	786	30	307
	B1.05	20204	5948270	717	30	294
	B1.06	16448	5337654	850	20	325
	B1.07	16427	5447979	741	30	332
	B1.08	18107	5641367	759	30	312
	B1.09	20325	6084970	716	30	299
	B1.10	12586	2357829	681	30	187
	B1.11	11701	2268522	759	29	194
	B1.12	10445	2162563	744	30	207
	B1.13	10987	2216819	676	30	202
	B1.14	8171	1608200	756	30	197
	B1.15	12796	2629282	772	30	205
	B1.16	17101	2943817	761	30	172
	B1.17	12557	2482974	755	30	198
	B1.18	25062	4344676	776	30	173
	B1.19	20523	3828236	770	29	187
	B1.20	13118	2617482	657	30	200
	B1.21	10101	2074401	735	30	205
	B1.22	21546	4308300	803	29	200
	B1.23	12151	2450542	775	30	202
	B1.24	960	282340	745	30	294
	B2.03	1421	426180	588	30	300
	B2.04	2020	533833	558	30	264
	B2.01	1598	467407	558	30	292
	B2.02	2858	799623	596	30	280
	B3.01	33007	12079192	643	30	366
	B3.02	12293	3784635	587	30	308
	B3.03	12323	3637844	567	30	295
	B3.04	15846	5085155	761	30	321
	B3.05	17725	5504034	629	30	311
	B3.06	16022	4732114	694	30	295
	B3.07	13855	4650660	707	30	336
	B3.08	20335	6866977	814	30	338
	B3.09	12553	4090962	750	30	326
	B3.10	13700	4541266	584	30	331
	B3.11	13179	4373890	696	30	332
	B3.12	16850	5861187	680	30	348
	B3.13	6279	2293685	729	30	365
	B3.14	8443	2804168	913	30	332
	B3.15	15313	5075025	679	30	331
	B3.16	16698	5515380	817	30	330
	B3.17	13799	4893621	610	30	355
	B3.18	6468	2291717	721	30	354
	B3.19	7350	2324907	647	30	316
	B3.20	4789	1730411	764	30	361
	B3.21	8325	2788459	647	30	335
	B3.22	4241	1467823	710	30	346
	B3.23	13764	4632636	662	30	337
	B3.24	5930	1901466	633	30	321
	B3.25	4406	1387045	722	30	315
	B3.26	8741	3276454	650	30	375
	B3.27	4486	1348231	640	30	301
	B3.28	4761	1484747	563	20	312
	B3.29	4927	1523419	547	30	309
	B3.30	5418	1633816	591	30	302
	B3.31	4140	1158723	623	30	280
	B3.32	4070	1209919	686	30	297
	B4.01	12442	3883372	659	30	312
	B4.02	19111	6693304	657	30	350
	B4.03	17348	5505752	581	30	317
	B4.04	13792	4189811	692	30	304
	B4.05	5420	1725384	762	30	318
	B4.06	5231	1615822	784	30	309
	B4.07	11471	4042083	605	30	352
	B4.08	9951	2902933	768	30	292
	B4.09	5377	1740535	558	30	324
	B4.10	3983	1271097	575	30	319
	B4.11	5954	2140134	549	30	359
	B4.12	5295	1705177	698	30	322
	B4.13	5244	1640243	759	30	313
	B4.14	4800	1518880	663	30	316
	B4.15	9023	2789344	756	30	309
	B4.16	8737	2971575	677	30	340
	B4.17	14238	4797220	844	30	337
	B4.18	10171	3344481	624	30	329
	B4.19	11506	3606314	803	30	313
	B4.20	14049	4762648	612	30	339
	B4.21	10299	3293400	643	30	320
	B4.22	14905	5173992	698	29	347
	B4.23	24933	4277732	550	30	172
	B4.24	12968	3881697	639	30	299
	B4.25	10657	3239268	615	30	304
	B4.26	10895	3220111	671	30	296
	B4.27	12389	3936004	639	30	318
	B4.28	15867	4724133	699	30	298
	B4.29	12946	4168964	738	20	322
	B4.30	10510	3212040	582	30	306
	B5.01	8314	2462841	763	29	296
	B5.02	11439	3477453	651	30	304
	B5.03	4931	1485245	741	30	301
	B5.04	6239	2119274	552	30	340
	B5.05	5424	1796340	632	30	331
	B5.06	4098	1180019	599	30	288
	B5.07	6113	2023134	688	30	331
	B5.08	27770	9200948	642	30	331
	B5.09	4046	1259050	582	30	311
	B5.10	3934	1160995	576	30	295
	B5.11	5120	1519476	631	29	297
	B5.12	12431	2549594	628	29	205
	B5.13	21134	5524470	744	30	261
	B5.14	3571	1115920	579	30	312
	B5.15	13178	4359411	688	30	331
	W.01	11808	3281462	709	29	278
	W.02	10822	2287038	842	30	211
	W.03	11091	3213780	698	30	290
	W.04	10613	3188071	775	30	300
	W.05	10861	3131186	777	30	288
	W.06	22198	6467416	614	30	291
	W.07	11383	3209138	841	30	282
	W.08	14091	4307388	699	29	306
	W.09	11745	3610535	758	30	307
	W.10	12855	4059672	767	30	316
	W.11	16601	5341188	835	30	322
	W.12	17698	5977912	826	30	338
	W.13	42972	13996606	715	30	326
	W.14	17877	5798997	832	30	324
	W.15	15014	5138789	574	30	342
	W.16	14272	4354484	759	30	305
	W.17	9727	2768492	610	30	285
	W.18	7697	2525488	771	30	328
	W.19	15775	6039037	607	30	383
	W.20	10328	3507774	786	30	340
	W.21	6019	1899252	706	30	316
	W.22	3933	1221660	693	30	311
	W.23	5341	2026508	555	30	379
	W.24	4153	1304583	554	30	314
	W.25	4236	1523229	537	30	360
	W.26	4549	1456821	581	30	320
	W.27	5421	1709818	693	29	315
	Y.01	11105	3186822	826	30	287
	Y.02	12514	3397232	737	30	271
	Y.03	13252	2919046	793	30	220
	Y.04	10744	3070636	831	30	286
	Y.05	10755	2664089	778	30	248
	Y.06	14436	2594664	767	21	180
	Y.07	12797	3817888	802	30	298
	Y.08	10286	3457473	749	30	336
	Y.09	5098	1872153	555	30	367
	Y.10	16959	5874853	766	30	346
	Y.11	18404	6415244	729	30	349
	Y.12	18043	6527166	694	30	362
	Y.13	18030	6504458	635	30	361
	Y.14	19165	6860434	853	30	358
	Y.15	7444	2698444	685	30	362
	Y.16	21485	6829950	851	30	318
	Y.17	19467	6834380	802	30	351
	Y.18	12392	4765095	587	30	385
	Y.19	10213	3847278	576	30	377
	Y.20	16263	6051226	558	30	372
	Y.21	18429	7039693	531	30	382
	Y.22	13484	4302265	643	30	319
	Y.23	5923	2198870	604	30	371
	Y.24	8861	3325599	630	30	375
	Y.25	5315	1551767	622	30	292
	Y.26	5388	2032508	568	30	377
	Y.27	3386	1093439	541	30	323
Meta³	B0.07	90226972	17503463024	100	30	97
	B0.22	89804223	17520525207	100	30	98
	B3.01	100764156	19678926187	100	30	98
	B4.17	89542367	17556679765	100	30	98
	B5.13	99085603	19438245564	100	30	98
¹Total number of reads. For metagenomic sequencing data, it means the number of pairs of reads of each sample.
²16S rRNA gene v4-v5 region amplicon sequencing data. Low quality ends have been trimmed.
³Metagenomic sequencing data. Low quality ends have been trimmed.
