# Supplementary material for: Deciphering the Composition and Functional Profile of the Microbial Communities in Chinese Moutai Liquor Starters
Source: Front Microbiol. 2019 Jul 4;10:1540. doi: 10.3389/fmicb.2019.01540 (PMC6620787; doi:10.3389/fmicb.2019.01540)
Supplement: Supplementary file 8 [file Table_2.XLSX]

## Sheet: Table S2
Table S2: Spearman's correlation between mature OTUs and physiochemical properties (only show results with adjusted P value < 0.05)
OTUs	rho	P value	adjusted P value
Acidity
Bacillus_009	-0.36	4e-05	0.0142
Bacillus_010	-0.36	3.02e-05	0.0142
Stenotrophomonas_014	0.31	0.00043	0.0423
Enterococcus_024	0.33	0.000149	0.0224
Firmicutes_unclassified_025	0.33	0.000157	0.0224
Lactobacillus_029	0.31	0.000477	0.0423
Oceanobacillus_034	-0.34	9.53e-05	0.0224
Bacillaceae_2_unclassified_038	-0.31	0.000332	0.0393
Saccharification
Bacillus_010	0.41	1.95e-06	0.0014
Achromobacter_013	-0.39	8.52e-06	0.002
Stenotrophomonas_014	-0.36	4.27e-05	0.0076
Oceanobacillus_034	0.35	6.76e-05	0.0096
Bacillaceae_2_unclassified_038	0.4	4.21e-06	0.0015
Protease Activity
Streptomyces_046	0.36	2.88e-05	0.0145
Nocardiopsis_087	0.35	5.04e-05	0.0145
Saccharopolyspora_156	0.35	6.12e-05	0.0145
