# Supplementary material for: Deciphering the Composition and Functional Profile of the Microbial Communities in Chinese Moutai Liquor Starters
Source: Front Microbiol. 2019 Jul 4;10:1540. doi: 10.3389/fmicb.2019.01540 (PMC6620787; doi:10.3389/fmicb.2019.01540)
Supplement: Supplementary file 9 [file Table_3.XLSX]

## Sheet: Table S3
Table S3: Wilcoxon rank-sum test of relative abundances of 21 OTUs in white and yellow starters, including 7 Leave-One-Out Cross Validation markers
OTU	Mean of W	Mean of Y	P value	Significant¹	Marker²	Importance Rank³	Taxonomy
OTU00001	0.111814	0.198612	0.3806				Bacteria; Firmicutes; Bacilli; Bacillales; Thermoactinomycetaceae_1; Melghirimyces
OTU00002	0.262608	0.109425	0.006991	**			Bacteria; Firmicutes; Bacilli; Bacillales; Bacillaceae_1; Bacillus
OTU00003	0.0976695	0.158607	0.02679	*			Bacteria; Firmicutes; Bacilli; Bacillales; Bacillales_unclassified; Bacillales_unclassified
OTU00004	0.129207	0.0358306	0.00625864	**			Bacteria; Firmicutes; Bacilli; Bacillales; Bacillaceae_1; Bacillus
OTU00005	0.0370197	0.0636912	0.869431				Bacteria; Firmicutes; Bacilli; Bacillales; Staphylococcaceae; Staphylococcus
OTU00006	0.0323772	0.0394018	0.7468				Bacteria; Firmicutes; Bacilli; Bacillales; Thermoactinomycetaceae_1; Thermoactinomyces
OTU00007	0.00946662	0.0698184	0.000894232	***	√	1	Bacteria; Actinobacteria; Actinobacteria; Actinomycetales; Pseudonocardiaceae; Saccharopolyspora
OTU00008	0.00852295	0.0225716	0.30218				Bacteria; Actinobacteria; Actinobacteria; Actinomycetales; Brevibacteriaceae; Brevibacterium
OTU00009	0.0425939	0.0192241	0.0746552				Bacteria; Firmicutes; Bacilli; Bacillales; Bacillaceae_1; Bacillus
OTU00010	0.0122367	0.0123052	0.326295				Bacteria; Firmicutes; Bacilli; Bacillales; Bacillaceae_1; Bacillus
OTU00011	0.0271695	0.0203135	0.249049				Bacteria; Proteobacteria; Betaproteobacteria; Burkholderiales; Burkholderiaceae; Ralstonia
OTU00012	0.014857	0.00272108	0.00123197	**	√	3	Bacteria; Firmicutes; Bacilli; Lactobacillales; Leuconostocaceae; Weissella
OTU00013	0.0056176	0.0131872	0.509143		√	4	Bacteria; Proteobacteria; Betaproteobacteria; Burkholderiales; Alcaligenaceae; Achromobacter
OTU00014	0.00441869	0.0103103	0.812698				Bacteria; Proteobacteria; Gammaproteobacteria; Xanthomonadales; Xanthomonadaceae; Stenotrophomonas
OTU00015	0.000678742	0.0350479	0.129471		√	5	Bacteria; Firmicutes; Bacilli; Lactobacillales; Streptococcaceae; Lactococcus
OTU00016	0.00741675	0.0109888	0.0573631				Bacteria; Firmicutes; Bacilli; Bacillales; Bacillaceae_1; Bacillus
OTU00017	0.00845017	0.0317073	0.165447				Bacteria; Actinobacteria; Actinobacteria; Actinomycetales; Corynebacteriaceae; Corynebacterium
OTU00018	0.0138569	0.00161577	0.000186034	***	√	2	Bacteria; Firmicutes; Bacilli; Lactobacillales; Lactobacillaceae; Lactobacillus
OTU00019	0.0218985	0.00710306	0.590803				Bacteria; Firmicutes; Bacilli; Bacillales; Bacillaceae_2; Cerasibacillus
OTU00020	0.00230118	0.015874	0.00204538	**	√	6	Bacteria; Actinobacteria; Actinobacteria; Actinomycetales; Actinopolysporaceae; Actinopolysporaceae_unclassified
OTU00061	0.0031779	0.000222662	0.0131947	*	√	7	Bacteria; Firmicutes; Bacilli; Lactobacillales; Lactobacillaceae; Lactobacillus
¹Significance codes: 0.001 ‘***’ 0.01 ‘**’ 0.05 ‘*’ 0.1 ‘ ’ 1
²marker OTUs selected by leave-one-out cross validation: √
³the importance rank of marker OTUs
