# Supplementary material for: Deciphering the Composition and Functional Profile of the Microbial Communities in Chinese Moutai Liquor Starters
Source: Front Microbiol. 2019 Jul 4;10:1540. doi: 10.3389/fmicb.2019.01540 (PMC6620787; doi:10.3389/fmicb.2019.01540)
Supplement: Supplementary file 10 [file Table_4.XLSX]

## Sheet: Table S4
Table S4 : Importance of OTUs selected in 54 random forest classifiers of leave-one-out cross validation
seed=19974
	Selected OTU	W	Y	MeanDecreaseAccuracy	MeanDecreaseGini
1	Otu00007	29.2382	33.0744	38.363	4.04147
	Otu00018	26.0553	18.6538	27.6935	2.89007
	Otu00025	18.8805	22.5214	24.4432	0.97898
	Otu00020	18.7613	18.137	23.5079	2.71405
	Otu00015	12.7671	21.9934	22.3377	1.51504
	Otu00014	14.9522	18.1118	20.9163	1.63969
	Otu00013	9.52506	19.8075	19.6874	1.85507
	Otu00061	14.7438	17.2979	19.5341	1.38458
	Otu00037	12.5169	15.149	18.1924	1.19619
	Otu00016	6.29997	20.3028	18.1744	1.63305
	Otu00012	17.8995	6.5812	16.474	2.01764
	Otu00042	13.7065	11.3833	15.1142	0.729508
	Otu00001	6.38471	13.1725	13.5534	1.62452
	Otu00003	4.29437	12.9563	12.2977	1.75154
2	Otu00007	27.6244	30.8286	36.7203	3.85417
	Otu00018	26.0824	18.2273	27.36	2.56811
	Otu00020	17.755	19.4047	24.3783	2.59393
	Otu00016	12.5566	22.9044	22.7459	1.69273
	Otu00014	17.7789	16.9544	22.3363	1.63696
	Otu00061	17.1939	19.3688	21.8165	1.47532
	Otu00058	14.7616	16.8413	19.5634	0.867044
	Otu00012	19.5231	9.77752	19.5574	2.03453
	Otu00013	9.69551	17.9169	18.4367	1.63259
	Otu00015	11.2559	17.3662	18.202	1.19324
	Otu00037	10.8253	15.0732	17.138	1.10847
	Otu00003	4.53949	16.3639	14.5985	1.72604
	Otu00042	12.8722	11.0446	14.5695	0.680374
	Otu00001	6.33685	14.0379	13.6226	1.53449
	Otu00023	13.815	5.56543	12.5187	1.38386
3	Otu00007	30.6099	34.8605	40.5703	4.33049
	Otu00018	32.2142	23.163	34.2225	3.16396
	Otu00015	16.5124	21.0486	23.7399	1.41347
	Otu00020	17.297	19.1329	23.2668	2.89597
	Otu00012	22.4579	9.64418	21.4156	2.32651
	Otu00061	15.4661	16.9439	19.8709	1.42412
	Otu00014	12.7911	16.8862	19.3244	1.52801
	Otu00013	10.4314	18.3413	18.9582	1.83319
	Otu00037	13.9851	12.6367	17.3974	1.18812
	Otu00017	10.3875	11.6462	14.0647	1.07453
	Otu00016	3.44279	16.7974	13.825	1.45191
	Otu00003	4.30933	12.0822	11.2612	1.96711
	Otu00023	11.8061	3.4523	10.6303	1.38348
4	Otu00007	30.7708	34.1628	40.5262	4.2025
	Otu00018	30.7343	20.7353	32.1758	3.04463
	Otu00015	14.9577	23.2059	24.0934	1.62412
	Otu00020	16.6254	19.2573	23.0871	2.84312
	Otu00012	21.7709	10.4598	21.5843	2.39949
	Otu00014	12.7672	18.9043	20.9541	1.57256
	Otu00013	10.31	19.698	20.3654	1.85946
	Otu00061	15.0206	16.2913	19.4334	1.33982
	Otu00058	10.9778	17.2737	18.4583	1.06134
	Otu00037	12.5969	13.5245	17.2754	1.31029
	Otu00017	13.115	13.2255	17.0028	1.30359
	Otu00003	5.87365	12.1277	12.5921	1.86813
	Otu00001	3.63273	9.68526	9.04228	1.5464
5	Otu00007	31.7237	38.9412	44.7936	5.08038
	Otu00018	28.3887	19.5291	30.5482	3.4443
	Otu00015	20.2659	25.8811	29.5398	1.97604
	Otu00020	13.717	20.5821	23.2427	3.32327
	Otu00013	14.2423	17.6584	21.2423	2.11661
	Otu00012	23.0305	8.47528	20.8233	2.59886
	Otu00017	9.61927	15.6339	16.6071	1.39549
	Otu00003	7.74829	14.1782	14.6303	2.66059
	Otu00061	8.31716	12.6533	13.7623	1.23601
	Otu00023	14.8025	2.97199	12.1427	1.72689
	Otu00193	6.43024	9.99639	10.1234	0.396091
6	Otu00007	35.2569	37.0748	44.8162	4.99637
	Otu00018	28.6171	19.7289	30.8008	3.25728
	Otu00020	18.742	20.3715	25.4841	3.27243
	Otu00015	16.6359	21.8297	24.0721	1.71155
	Otu00014	17.5529	18.9521	23.5403	2.00508
	Otu00061	16.0342	17.6054	20.9414	1.50531
	Otu00037	14.0292	17.4327	20.5311	1.53055
	Otu00012	22.4461	7.79426	20.4155	2.41758
	Otu00058	15.541	16.9615	20.1803	1.08404
	Otu00042	14.9007	8.29725	15.4275	0.660169
	Otu00017	12.7705	10.6433	15.2934	1.28554
	Otu00003	8.91268	10.773	13.3813	2.21385
7	Otu00007	31.4198	34.907	41.406	4.60089
	Otu00018	26.8947	19.9453	29.502	3.2041
	Otu00015	14.8589	24.9222	25.1278	1.81589
	Otu00020	17.4736	19.3907	24.0778	2.99431
	Otu00058	11.1004	19.0038	19.3547	1.02809
	Otu00013	10.2877	18.3177	19.1179	2.15195
	Otu00012	20.8632	7.71496	18.732	2.44243
	Otu00037	14.9778	12.0757	17.3997	1.39597
	Otu00017	11.5185	13.8475	16.042	1.30152
	Otu00061	7.27356	17.4083	15.5592	1.36323
	Otu00003	6.66153	11.6909	12.7826	1.94777
	Otu00001	4.60559	11.3945	10.6903	1.71475
8	Otu00007	30.7927	33.0068	40.0349	4.55623
	Otu00018	28.9383	19.7999	30.1952	3.17175
	Otu00015	16.4214	23.9888	25.4288	1.70674
	Otu00020	17.0822	19.7013	24.3322	2.9449
	Otu00012	20.8639	7.14811	18.626	2.23961
	Otu00013	10.0331	18.0464	18.5076	1.94757
	Otu00016	5.8702	20.808	18.1779	1.7236
	Otu00037	15.0808	12.0772	17.5392	1.31107
	Otu00017	11.967	14.9948	17.3482	1.32433
	Otu00061	7.5657	16.2387	15.5626	1.33329
	Otu00001	6.22825	15.6825	14.7257	1.73024
	Otu00003	3.3377	14.0095	12.5478	1.99024
9	Otu00007	30.3315	35.9979	41.1733	4.56139
	Otu00018	31.5382	24.4109	34.1856	3.37032
	Otu00020	17.3783	21.4323	25.3686	2.93972
	Otu00015	15.8399	23.4831	25.0164	1.54049
	Otu00012	22.0586	11.8045	22.4523	2.43746
	Otu00013	8.5532	20.9265	20.0962	2.02926
	Otu00061	14.3469	17.587	19.5995	1.40465
	Otu00014	12.0115	16.9991	18.4808	1.6243
	Otu00037	12.5714	13.4396	17.2102	1.19369
	Otu00016	4.48078	19.8406	16.9542	1.5714
	Otu00017	10.1798	13.9032	15.5327	1.257
	Otu00003	5.7939	13.1413	13.3041	2.04184
10	Otu00007	29.4465	33.9198	39.233	4.2092
	Otu00018	29.0283	18.4996	29.8566	2.91129
	Otu00020	16.0739	19.7429	23.1121	2.78921
	Otu00015	13.757	21.6223	22.5101	1.50447
	Otu00012	23.666	9.87215	22.476	2.44684
	Otu00013	10.5518	17.1766	18.257	1.92041
	Otu00058	10.11	15.3408	16.6333	0.908683
	Otu00016	4.70313	18.5536	16.2712	1.4732
	Otu00037	13.5427	10.8843	16.1097	1.28088
	Otu00017	11.7251	13.0441	15.8201	1.11539
	Otu00001	5.34256	17.1074	15.4485	1.73287
	Otu00003	5.65419	15.356	14.899	1.98848
	Otu00061	5.37347	16.4658	14.4628	1.24506
	Otu00400	9.78083	10.4498	12.0456	0.410203
11	Otu00007	28.4712	35.632	40.4105	4.62194
	Otu00018	28.1432	20.8089	30.5812	3.26572
	Otu00015	17.0992	22.1567	25.0495	1.55511
	Otu00020	16.5942	21.7276	24.8336	2.97539
	Otu00012	22.3577	9.48504	20.8617	2.492
	Otu00013	8.42729	16.8664	16.8622	1.94413
	Otu00037	17.0925	8.72958	16.6669	1.23405
	Otu00017	9.9331	14.8344	15.4749	1.18189
	Otu00003	6.74333	14.8265	14.8114	2.35734
	Otu00016	1.95816	18.3413	14.3191	1.48628
	Otu00061	6.10542	15.6464	14.1253	1.38384
	Otu00023	11.1368	3.8366	9.96245	1.46336
12	Otu00007	29.3317	35.4806	40.6116	4.41097
	Otu00018	27.0407	17.322	27.9963	2.86247
	Otu00020	16.4621	20.886	24.5116	2.82717
	Otu00015	13.0538	19.7546	20.7098	1.39095
	Otu00012	19.7369	8.14948	18.6075	2.29373
	Otu00058	11.4411	15.6256	17.6624	0.827595
	Otu00037	13.8749	12.7951	17.4021	1.32748
	Otu00013	8.89433	17.0308	17.356	1.80642
	Otu00003	7.13104	17.4954	17.2997	2.07481
	Otu00016	4.88831	17.5756	15.4643	1.43767
	Otu00017	10.2765	13.4928	15.3522	1.13624
	Otu00025	4.97485	14.9534	14.157	0.579329
	Otu00001	3.84328	14.823	13.0402	1.67178
	Otu00061	1.80818	16.3217	12.4702	1.31703
13	Otu00007	28.8444	33.8219	38.9759	4.14029
	Otu00018	27.4597	19.4705	29.4418	2.71087
	Otu00020	16.6848	20.7149	24.4109	2.60204
	Otu00015	13.4067	20.7401	21.561	1.38514
	Otu00037	16.6753	15.7089	21.0448	1.24653
	Otu00014	15.8057	15.0727	20.0301	1.33356
	Otu00003	10.0792	18.3404	18.9445	2.02986
	Otu00012	18.9545	7.0443	17.8593	2.0941
	Otu00016	6.68812	19.0346	17.4439	1.49945
	Otu00058	12.0209	16.2059	17.3642	0.821699
	Otu00013	7.94254	17.5515	16.8645	1.69453
	Otu00017	11.942	12.2611	15.3236	1.07431
	Otu00061	10.6578	13.8465	14.9023	1.11727
	Otu00042	13.2015	11.1361	14.7476	0.685993
	Otu00001	4.17294	15.9888	14.2531	1.52507
14	Otu00007	29.4261	32.7446	38.7948	4.14662
	Otu00018	27.4471	19.6445	29.5331	2.89104
	Otu00015	17.4246	22.0949	24.9372	1.49729
	Otu00020	16.6934	21.1115	24.4576	2.88044
	Otu00012	22.1245	12.2415	22.2064	2.43399
	Otu00061	17.5847	18.6598	22.0381	1.62283
	Otu00013	12.8992	18.9341	20.9543	1.93288
	Otu00014	17.8761	13.6543	20.0809	1.83467
	Otu00042	14.5523	10.6872	15.6669	0.706421
	Otu00017	11.502	12.3787	14.9704	1.15122
	Otu00001	9.19611	13.7103	14.9097	1.88414
	Otu00016	3.67104	17.4528	14.2329	1.50253
	Otu00023	13.0224	5.1591	12.3279	1.46127
15	Otu00007	28.0667	34.6229	39.9361	4.34063
	Otu00018	33.7377	23.3499	35.3163	3.78884
	Otu00015	14.7675	21.8863	23.5691	1.62996
	Otu00040	16.8108	15.7935	21.456	1.91991
	Otu00020	16.3773	12.5202	19.3267	2.5584
	Otu00058	11.1722	16.9195	18.5117	1.0377
	Otu00012	20.5376	7.17234	18.4709	2.39964
	Otu00013	11.6678	16.5918	18.4346	2.09316
	Otu00061	11.083	16.8966	17.6655	1.5349
	Otu00003	8.15277	15.0951	15.6095	2.38122
	Otu00042	8.80321	8.0767	11.004	0.610068
	Otu00001	2.54685	10.9308	9.38782	1.65821
16	Otu00007	38.7582	42.5125	50.8488	5.78957
	Otu00018	31.4938	21.7451	33.9212	3.6359
	Otu00020	16.4735	22.9477	26.3738	3.54861
	Otu00015	17.0144	23.6828	26.08	1.93187
	Otu00012	25.3636	12.1932	24.6181	2.97863
	Otu00013	9.72143	18.7031	18.7179	2.58203
	Otu00017	11.2364	15.7318	17.6281	1.44548
	Otu00016	6.61163	19.3574	17.4802	1.81082
	Otu00061	10.3345	14.0597	16.1972	1.4811
	Otu00042	9.74245	8.81115	11.9507	0.731478
17	Otu00007	44.9567	46.2578	56.4939	6.5277
	Otu00020	22.7621	22.6793	29.9542	4.14831
	Otu00018	29.2388	13.7386	28.9409	3.3382
	Otu00015	16.75	25.5294	26.7347	2.11467
	Otu00058	15.5854	19.1109	21.9402	1.17432
	Otu00012	23.5078	7.32361	20.7637	2.75412
	Otu00061	10.387	20.4309	19.686	1.92572
	Otu00013	12.4156	15.3758	18.6167	2.51821
	Otu00017	10.5871	15.3631	16.9104	1.43125
18	Otu00007	29.1054	36.0357	40.8571	4.21055
	Otu00018	34.2485	26.432	36.8219	3.50286
	Otu00012	28.193	15.1354	28.2247	2.86694
	Otu00013	17.307	22.5467	25.905	2.04775
	Otu00020	17.0926	21.1999	25.0516	2.89762
	Otu00061	19.0678	21.6948	24.7063	1.65163
	Otu00014	18.7878	19.1718	24.4621	1.7352
	Otu00015	15.6893	17.9706	21.1502	1.42484
	Otu00004	7.66037	20.0677	19.2413	2.11879
	Otu00037	14.1693	14.4189	18.9094	1.34229
	Otu00042	15.5505	11.1512	16.2856	0.752926
	Otu00058	10.3657	13.046	15.1558	0.877328
	Otu00400	12.0925	12.8141	15.0696	0.532608
19	Otu00007	29.849	32.3329	38.7475	3.997
	Otu00018	32.5695	25.344	35.3549	3.34682
	Otu00012	25.1359	12.8654	25.1679	2.59712
	Otu00020	17.0653	18.3401	22.6227	2.61643
	Otu00015	17.8219	18.5186	22.5593	1.34012
	Otu00013	12.6703	21.2646	22.2738	1.94815
	Otu00014	15.7505	18.6157	21.8935	1.51408
	Otu00061	15.8153	18.5325	20.7654	1.51476
	Otu00037	14.2691	15.6584	19.4318	1.18374
	Otu00058	10.661	15.4013	16.4189	0.856685
	Otu00042	13.973	11.2189	15.4298	0.624046
	Otu00017	11.4834	11.9494	14.9457	1.06603
	Otu00003	7.93922	12.9799	14.1239	1.98779
	Otu00023	13.5974	3.33715	11.6999	1.36174
20	Otu00007	27.9486	34.3626	38.8728	4.00666
	Otu00018	27.0843	19.1827	28.7683	2.73714
	Otu00013	14.9142	21.7662	23.3754	1.95623
	Otu00015	12.919	23.6188	23.2808	1.4611
	Otu00020	13.9533	17.9394	21.1647	2.63923
	Otu00061	13.0635	16.7513	18.5228	1.38242
	Otu00012	20.7325	6.88482	18.3802	2.00138
	Otu00014	12.4135	14.302	17.3017	1.40789
	Otu00058	10.5453	16.1154	16.8443	0.929965
	Otu00017	10.8626	13.1557	15.1809	1.1162
	Otu00037	9.3255	11.5162	13.862	1.02123
	Otu00003	4.40328	15.0374	13.3209	1.64742
	Otu00001	4.94505	13.7689	12.9419	1.65236
	Otu00042	10.0272	9.70721	12.0261	0.589747
	Otu00040	4.70202	11.0131	10.7151	1.44173
21	Otu00007	30.8121	35.449	41.5043	4.24818
	Otu00018	28.8279	21.6947	31.3744	2.9135
	Otu00020	18.9733	20.6554	25.4673	2.85688
	Otu00061	15.8493	19.4103	21.1922	1.61654
	Otu00015	13.1181	19.6853	21.0901	1.44112
	Otu00014	16.4059	15.6276	20.7973	1.62135
	Otu00012	19.9581	8.85928	18.9292	2.16102
	Otu00013	8.4185	18.5661	18.1284	1.84209
	Otu00016	5.31307	18.6023	16.1703	1.41713
	Otu00058	9.88204	14.3738	16.0861	0.806655
	Otu00017	12.6599	12.2374	15.9813	1.11265
	Otu00037	10.2968	12.7086	15.415	1.16856
	Otu00042	13.8286	10.4789	15.1947	0.716225
	Otu00003	7.29205	14.587	14.7751	2.01565
22	Otu00007	32.2591	39.1206	44.4389	4.95468
	Otu00018	32.2447	25.3329	35.8186	3.40345
	Otu00020	15.8623	22.3019	25.0457	3.26649
	Otu00015	15.1662	22.2369	23.9947	1.6097
	Otu00061	19.1	20.6158	23.8764	1.71868
	Otu00013	10.3992	20.9672	21.3637	2.09358
	Otu00014	15.2401	17.8426	21.3475	1.96491
	Otu00012	19.6942	7.87538	18.4278	2.45384
	Otu00042	16.4679	11.2501	16.9204	0.748963
	Otu00058	11.5529	15.1513	16.8769	0.944268
	Otu00017	11.3253	13.3275	15.6894	1.35876
	Otu00037	9.86736	13.4038	15.6579	1.37017
23	Otu00007	27.09	32.2338	37.5351	3.99733
	Otu00018	30.454	24.7077	33.818	3.48976
	Otu00020	14.8903	22.9919	24.7965	2.89839
	Otu00012	23.945	11.93	23.4511	2.62791
	Otu00015	12.7833	21.6383	21.7881	1.45255
	Otu00037	15.8001	13.5458	18.839	1.18666
	Otu00013	10.4461	18.6759	18.672	2.00636
	Otu00061	8.84166	19.1184	17.8243	1.53335
	Otu00058	10.429	16.5421	17.166	0.861172
	Otu00003	8.36552	16.2141	16.4728	2.2347
	Otu00017	9.68309	14.0456	15.7345	1.08782
	Otu00016	3.61996	17.1962	14.9042	1.33069
	Otu00400	11.5361	12.6352	14.4981	0.532325
	Otu00042	8.91573	11.2143	12.4628	0.672898
24	Otu00007	35.6689	40.2361	48.0297	5.3745
	Otu00018	33.9982	25.6471	37.1509	4.06756
	Otu00015	20.3493	25.0052	29.307	1.99755
	Otu00012	26.9512	10.0237	24.8729	2.97808
	Otu00020	14.9835	19.0273	22.5174	3.21223
	Otu00013	14.5839	18.071	21.7314	2.56231
	Otu00061	11.6284	18.5039	19.5278	1.78519
	Otu00017	13.3647	16.5731	19.3539	1.3561
	Otu00042	11.5361	7.29594	12.2221	0.717488
	Otu00023	12.8782	2.12722	10.4261	1.84724
25	Otu00007	27.2569	33.1924	38.3327	3.99459
	Otu00018	28.8291	21.8919	31.4448	2.94656
	Otu00020	15.2242	22.0975	24.9365	2.88629
	Otu00015	14.2889	24.3616	24.6535	1.4784
	Otu00014	16.2804	19.2516	23.1478	1.66075
	Otu00061	16.2885	20.2448	22.1026	1.60075
	Otu00012	22.2901	12.1013	22.0375	2.39798
	Otu00003	12.5	19.0952	20.8408	2.25799
	Otu00013	7.64584	20.2779	19.1574	1.75221
	Otu00016	4.44978	20.6483	17.3168	1.49688
	Otu00037	10.1969	15.3492	16.7122	1.1846
	Otu00025	4.68286	17.6438	16.1101	0.70381
	Otu00042	13.0455	11.1849	14.5298	0.686826
	Otu00066	8.8403	11.6572	13.4206	0.908392
26	Otu00007	35.9845	44.8799	51.9356	5.73373
	Otu00018	31.1047	22.9447	33.9927	3.74618
	Otu00020	15.2545	23.2033	26.2018	3.51197
	Otu00015	14.2857	22.6244	23.5555	1.7251
	Otu00013	13.5959	18.5612	21.2494	2.42689
	Otu00058	11.4964	18.6248	19.5075	1.12315
	Otu00012	20.2531	8.8132	19.1039	2.54953
	Otu00061	6.3514	19.6802	16.7586	1.95593
	Otu00017	9.27302	15.0408	15.9109	1.3966
	Otu00040	9.18489	5.32367	9.80794	1.77879
27	Otu00007	30.184	35.2936	40.7778	4.64835
	Otu00018	26.9867	19.3602	29.4185	3.13658
	Otu00015	15.1394	22.3487	23.9744	1.50879
	Otu00020	16.0762	18.8316	22.5951	2.80677
	Otu00012	20.6986	6.73353	18.7762	2.35307
	Otu00058	10.8998	17.3311	18.7656	0.907023
	Otu00013	10.2337	16.6279	18.0581	1.92925
	Otu00061	10.2633	17.4953	17.493	1.6085
	Otu00037	13.2112	8.88981	14.2177	1.33675
	Otu00003	5.48235	13.6658	13.2736	2.09373
	Otu00017	8.04219	11.8655	13.0725	1.23709
	Otu00023	13.7537	4.61169	12.4788	1.6218
	Otu00042	9.01086	10.0477	12.142	0.730839
28	Otu00007	33.3752	37.5461	45.0031	5.35564
	Otu00018	29.5831	18.7932	30.4926	3.44141
	Otu00015	16.4329	25.1586	26.1706	1.89791
	Otu00020	16.9796	18.7366	23.7363	3.40275
	Otu00061	10.0115	17.2019	17.7273	1.50937
	Otu00012	18.7229	4.95884	15.7937	2.38627
	Otu00013	10.279	12.9137	15.4591	2.21487
	Otu00040	11.325	8.43904	13.1987	1.70147
	Otu00003	5.4616	12.7242	12.1165	2.53536
	Otu00023	12.3441	1.53117	9.63056	1.53735
29	Otu00007	30.4571	35.6976	41.29	4.70207
	Otu00018	29.6234	18.4401	30.8728	3.24587
	Otu00015	13.8263	24.4253	24.3668	1.73896
	Otu00012	24.3311	11.3529	23.8507	2.78508
	Otu00020	15.0165	19.9027	22.8552	3.05949
	Otu00013	12.5966	20.8665	21.9106	2.37018
	Otu00058	14.0123	19.5361	20.9396	1.10478
	Otu00037	16.1532	10.7139	17.5745	1.58678
	Otu00061	7.98937	15.9763	15.2614	1.41748
	Otu00017	8.50723	14.1079	14.5504	1.38819
	Otu00001	8.77036	9.7767	12.1176	1.9564
	Otu00042	9.22664	7.33196	10.4927	0.587155
30	Otu00007	28.0426	37.1022	40.9874	4.38822
	Otu00018	30.2768	20.6834	32.1051	3.00494
	Otu00020	16.0247	20.8125	23.7235	2.75074
	Otu00014	16.2792	18.8564	22.7296	1.71343
	Otu00015	13.8396	21.8456	22.3893	1.56637
	Otu00012	22.8961	9.54412	21.5614	2.39789
	Otu00061	15.3871	17.2242	20.3291	1.46332
	Otu00013	9.85461	20.0422	19.9752	2.09954
	Otu00037	12.6505	14.3838	18.0467	1.35652
	Otu00058	11.4022	16.1375	17.5751	1.00457
	Otu00003	7.11595	15.0406	14.9794	2.32693
	Otu00042	13.4325	9.22451	14.6335	0.675756
	Otu00017	11.2638	11.6954	14.3505	1.19323
31	Otu00007	31.5465	33.5033	40.7832	4.72746
	Otu00018	29.8809	22.1606	32.0451	3.13289
	Otu00015	15.3074	24.2845	24.7223	1.72155
	Otu00020	16.6979	19.265	23.5564	3.0835
	Otu00061	15.9596	17.9533	20.6594	1.39182
	Otu00014	14.2242	16.5971	20.2251	1.54844
	Otu00013	8.75574	21.0813	19.663	1.92866
	Otu00012	20.3782	7.90051	19.1592	2.13854
	Otu00037	13.9056	14.0234	18.2612	1.24019
	Otu00016	5.45588	18.798	16.7407	1.60983
	Otu00003	3.46195	17.0989	14.9363	1.82816
	Otu00001	4.60832	13.5025	12.2262	1.64409
32	Otu00007	31.7198	36.6479	43.3673	5.04993
	Otu00018	27.6719	19.3031	30.1359	3.15616
	Otu00015	14.6613	24.9918	25.4404	1.88797
	Otu00020	16.7061	18.6268	23.5052	3.20817
	Otu00012	21.21	6.6646	19.6705	2.31223
	Otu00037	16.6023	12.9955	19.2783	1.43406
	Otu00013	10.1572	17.4991	18.24	2.11728
	Otu00061	8.8311	17.0328	16.7698	1.42234
	Otu00017	10.0095	14.0355	15.4121	1.34571
	Otu00003	6.47881	14.0034	13.8658	2.27408
	Otu00001	3.22851	13.8122	11.6906	1.77845
33	Otu00007	30.9724	34.6662	40.6941	4.63616
	Otu00018	34.696	29.9087	38.3828	3.45766
	Otu00017	18.8672	23.0035	25.5478	1.46894
	Otu00020	18.127	18.2916	23.7009	2.94347
	Otu00012	23.0451	13.6724	23.3555	2.3944
	Otu00013	12.4708	20.0183	21.687	1.95563
	Otu00037	15.4842	14.8911	19.9028	1.27747
	Otu00014	12.9585	15.8852	18.5136	1.56522
	Otu00061	12.4228	15.5761	17.0422	1.22669
	Otu00023	14.0651	9.59575	14.9668	1.67994
	Otu00003	7.69816	12.1198	13.3089	1.89785
	Otu00001	2.75273	8.08715	7.19068	1.4686
34	Otu00007	34.1167	35.2122	43.9837	4.52518
	Otu00018	25.9885	17.2556	27.3504	2.69993
	Otu00020	18.7223	18.9948	24.7822	2.80078
	Otu00058	13.4437	19.9017	20.5256	0.911047
	Otu00037	14.9559	13.039	18.1246	1.20288
	Otu00015	10.9853	17.0759	17.943	1.18567
	Otu00013	11.0458	15.4454	17.4869	1.73188
	Otu00012	19.3242	6.46312	17.3693	2.0753
	Otu00040	9.99772	14.9897	16.8526	1.41825
	Otu00003	6.99928	16.2212	16.4492	2.08927
	Otu00049	9.11852	14.5847	15.1367	0.823411
	Otu00001	6.91302	15.5812	15.1259	1.67768
	Otu00023	14.5176	8.5621	15.1036	1.57937
	Otu00061	6.06169	14.7693	14.034	1.24938
35	Otu00007	28.2024	32.7112	38.0274	4.06151
	Otu00018	25.5098	18.1459	27.0805	2.68695
	Otu00015	16.5624	21.0913	22.9574	1.41489
	Otu00020	13.689	17.7368	20.6715	2.5034
	Otu00061	14.8356	16.6204	19.6885	1.41719
	Otu00013	11.6297	18.3722	19.4967	1.76158
	Otu00012	19.6369	8.18154	18.4083	2.0409
	Otu00014	11.9617	14.1114	17.2503	1.38956
	Otu00037	10.4086	15.2147	16.8435	1.23229
	Otu00058	10.4583	14.9436	16.0044	0.838898
	Otu00017	11.7279	10.6796	14.3646	1.11131
	Otu00025	5.91965	14.8096	13.933	0.636005
	Otu00003	4.85591	15.1985	13.7992	1.80922
	Otu00023	13.3736	4.79277	12.5334	1.47244
	Otu00001	3.52545	12.8571	11.3258	1.57357
36	Otu00007	31.4457	35.367	41.1234	4.36589
	Otu00018	28.2764	18.3341	28.7652	2.72851
	Otu00020	20.5161	23.1877	27.853	3.03513
	Otu00015	14.2431	20.8322	21.9371	1.34378
	Otu00013	10.5082	20.6721	20.7992	1.91523
	Otu00014	15.055	13.4385	19.0017	1.54109
	Otu00061	13.1795	16.4416	18.0798	1.41301
	Otu00037	12.3275	14.5668	17.7009	1.24642
	Otu00012	19.0141	6.24684	17.2162	2.02209
	Otu00058	10.473	13.6625	15.4373	0.738498
	Otu00016	5.47844	16.5389	15.2349	1.37405
	Otu00017	11.5309	12.0699	14.4909	1.16303
	Otu00025	5.97398	14.9046	13.937	0.569545
	Otu00042	11.1702	7.71419	12.4133	0.613246
	Otu00003	6.31527	11.3476	12.225	1.85893
37	Otu00007	34.606	42.4695	49.1947	5.82076
	Otu00018	31.696	22.6116	34.2978	3.88136
	Otu00015	15.3244	25.5014	26.1155	2.11952
	Otu00012	24.6976	8.99322	22.796	3.10302
	Otu00058	15.7536	18.5446	22.0052	1.19981
	Otu00020	12.5703	19.7517	21.7476	3.55361
	Otu00013	12.3791	20.5039	21.35	2.83958
	Otu00017	11.8514	16.0187	18.4161	1.61073
	Otu00061	6.91134	18.7647	17.1249	1.79324
38	Otu00007	30.2378	39.1352	43.6497	4.87424
	Otu00018	29.7477	19.6223	31.3873	3.15475
	Otu00020	14.9365	22.0282	23.841	3.03212
	Otu00015	15.5251	22.597	23.7303	1.61733
	Otu00012	21.6246	8.34335	20.3991	2.40062
	Otu00013	11.6279	17.5972	19.4271	2.15225
	Otu00058	13.0981	15.9273	18.2605	0.903589
	Otu00037	16.3368	10.2168	17.4943	1.38792
	Otu00016	4.29774	18.7451	15.7952	1.5798
	Otu00017	11.8894	11.1293	14.8717	1.24492
	Otu00061	5.64011	16.2825	14.7472	1.48241
	Otu00003	3.93769	13.9185	12.3247	2.13028
39	Otu00007	28.87	33.2628	38.6808	4.01713
	Otu00018	30.1205	23.4977	32.8754	3.18567
	Otu00020	15.0575	18.018	21.3078	2.56617
	Otu00015	14.5228	19.6323	21.2605	1.30736
	Otu00014	15.5673	17.1969	21.2313	1.56057
	Otu00012	21.4789	9.81618	20.8347	2.15648
	Otu00061	14.8877	16.5035	19.2405	1.31951
	Otu00013	8.92414	14.7783	15.9561	1.59558
	Otu00037	12.0569	11.9788	15.8524	1.25879
	Otu00058	9.2138	12.7422	13.6048	0.761552
	Otu00042	11.7721	10.0073	13.4213	0.603926
	Otu00003	5.03428	13.7028	12.8625	1.86317
	Otu00017	8.15869	12.1801	12.8604	1.03679
	Otu00016	1.58061	16.1824	12.562	1.32025
	Otu00023	11.6797	3.78257	11.0287	1.4009
40	Otu00007	28.6634	30.9526	37.3026	4.14158
	Otu00018	30.8051	23.2916	33.5376	3.25444
	Otu00015	15.8757	22.8134	24.0638	1.64374
	Otu00061	17.0659	21.4492	22.588	1.5793
	Otu00020	15.9775	17.6202	22.2959	2.68602
	Otu00014	14.0249	18.7081	21.4694	1.60228
	Otu00012	21.7733	10.2537	21.466	2.23691
	Otu00013	10.8705	20.9799	21.2257	1.93393
	Otu00037	13.7148	16.2405	19.7665	1.36667
	Otu00058	13.1316	16.0849	18.0017	1.02672
	Otu00017	11.9664	14.1663	16.4795	1.28151
	Otu00003	5.43695	11.6097	11.8541	1.74353
	Otu00001	4.52966	9.9209	10.0905	1.47976
41	Otu00007	31.3452	36.3153	41.2561	4.29983
	Otu00018	25.845	18.4524	27.8919	2.59577
	Otu00020	20.5279	22.512	27.6252	2.95285
	Otu00015	18.303	22.8127	25.4636	1.54565
	Otu00013	11.3773	19.2741	20.0945	1.77721
	Otu00037	12.3823	16.2517	18.7269	1.26994
	Otu00012	17.9987	8.92678	17.9006	1.89744
	Otu00058	11.8822	15.4695	17.1917	0.854918
	Otu00061	12.0179	15.9684	17.1261	1.24367
	Otu00014	10.3131	13.6319	15.8694	1.25106
	Otu00017	10.9223	13.3535	15.3024	1.07516
	Otu00025	7.98394	15.1791	15.1356	0.611317
	Otu00023	15.872	4.79529	14.1403	1.44392
	Otu00003	5.0047	13.2855	12.6811	1.6631
	Otu00001	4.97445	11.3209	11.1307	1.47937
42	Otu00007	29.5745	35.7325	40.9443	4.39671
	Otu00018	28.9348	22.1924	31.3495	2.98859
	Otu00020	16.3312	21.1718	24.472	2.80494
	Otu00015	16.6879	21.302	23.947	1.46904
	Otu00014	16.2342	17.2537	21.8136	1.68953
	Otu00012	20.4898	11.273	21.5101	2.2298
	Otu00061	13.9448	18.7796	19.969	1.43344
	Otu00037	14.4221	15.5896	19.1886	1.27508
	Otu00013	9.27649	18.2962	18.2935	1.82349
	Otu00017	12.3669	14.0587	16.6465	1.16893
	Otu00016	4.45725	18.0005	15.4806	1.44712
	Otu00025	6.15291	14.8383	14.5402	0.629412
	Otu00042	13.1109	9.4207	14.2576	0.680583
	Otu00003	4.98164	15.4488	14.0476	1.91707
43	Otu00007	26.6299	33.4845	37.8732	3.91763
	Otu00018	29.9381	22.9124	32.2654	3.05496
	Otu00014	17.9721	18.9657	23.7529	1.77021
	Otu00012	23.1619	12.0821	23.1697	2.32193
	Otu00061	15.6338	20.6196	21.7843	1.60345
	Otu00015	11.579	21.1407	20.6057	1.26864
	Otu00037	14.4683	15.9151	20.0105	1.3264
	Otu00020	12.6342	17.2146	19.2289	2.60195
	Otu00042	14.0275	13.3963	16.5864	0.744974
	Otu00058	10.6717	14.4129	15.9715	0.795246
	Otu00013	6.06065	17.2303	15.8711	1.63365
	Otu00017	11.3973	12.9534	15.3864	1.08765
	Otu00003	6.63244	13.5078	13.8272	1.96564
	Otu00016	1.98648	16.6168	13.3824	1.38353
	Otu00193	6.38493	14.1285	12.864	0.415933
44	Otu00007	28.8079	29.4753	36.4632	4.13537
	Otu00018	25.0189	17.5187	26.6033	2.85458
	Otu00020	19.0125	21.972	26.5194	3.0026
	Otu00015	17.6358	23.3449	25.8174	1.57205
	Otu00012	23.2466	16.7522	25.2071	2.67319
	Otu00016	7.43997	21.6722	19.8834	1.61547
	Otu00013	11.1368	17.6705	18.5129	1.8609
	Otu00037	15.4424	11.7907	17.2823	1.28093
	Otu00025	7.56395	17.815	17.2004	0.690477
	Otu00061	5.19551	16.1172	14.1704	1.36199
	Otu00001	4.04438	13.8168	12.2831	1.53071
	Otu00023	14.5135	3.24948	11.9883	1.55131
	Otu00003	3.24904	13.8698	11.9275	1.83485
45	Otu00007	31.4081	37.2713	41.8312	4.41868
	Otu00018	31.4867	23.1083	33.515	3.09172
	Otu00020	15.4679	20.9446	23.3181	2.61332
	Otu00012	22.6913	9.98539	22.473	2.13796
	Otu00014	16.9808	15.902	21.9504	1.65173
	Otu00015	14.8789	18.5548	21.0607	1.35735
	Otu00013	10.916	16.658	18.5193	1.5952
	Otu00061	12.6364	16.5062	18.0948	1.24653
	Otu00016	4.885	20.0927	17.5223	1.41863
	Otu00004	9.64822	13.7525	15.2534	1.76179
	Otu00017	10.4125	11.6472	13.672	0.920093
	Otu00042	11.2681	8.41055	12.5185	0.500248
	Otu00003	5.10639	11.5141	11.0002	1.9297
	Otu00023	12.3244	3.18967	10.6455	1.33078
46	Otu00007	27.302	29.1658	35.2417	3.7219
	Otu00018	26.8307	20.039	29.4415	2.76183
	Otu00015	17.7873	21.8944	24.4318	1.46525
	Otu00014	15.9053	16.7226	20.6638	1.54369
	Otu00020	15.6738	16.2756	20.403	2.5994
	Otu00012	19.8892	9.23778	19.7885	2.10221
	Otu00037	14.0711	15.6795	19.42	1.22405
	Otu00061	14.6421	15.0697	18.2697	1.28034
	Otu00058	10.6519	14.8442	16.2346	0.900629
	Otu00017	11.1404	13.7009	15.7317	1.13058
	Otu00003	6.86676	15.351	15.4127	1.92921
	Otu00013	7.78014	15.3397	15.2725	1.63706
	Otu00042	13.1651	9.29752	13.9848	0.617513
	Otu00001	4.59947	12.7913	12.114	1.59447
	Otu00023	11.7548	4.56026	11.2452	1.45826
47	Otu00007	27.7175	32.5299	37.7633	4.26223
	Otu00018	28.4833	20.0739	30.0669	2.84125
	Otu00015	17.2084	22.3411	24.3119	1.63318
	Otu00061	14.402	17.2575	19.8458	1.42408
	Otu00020	14.2779	15.9097	19.6253	2.66585
	Otu00012	19.502	8.72287	18.856	2.16552
	Otu00013	11.01	17.0874	18.6856	1.81678
	Otu00058	12.3653	16.0145	17.7477	0.979254
	Otu00014	14.2991	12.2895	17.5964	1.65672
	Otu00003	4.82117	17.2497	15.6197	2.19899
	Otu00017	10.9849	11.8696	14.6233	1.14045
	Otu00001	6.532	14.9041	14.2427	1.68781
	Otu00023	14.7489	4.19891	13.2306	1.51118
48	Otu00007	34.2006	38.3755	45.1578	4.83384
	Otu00018	33.9662	25.1179	36.9973	3.54373
	Otu00020	22.3487	21.7484	28.8912	3.16454
	Otu00015	15.5246	20.6627	22.8315	1.52269
	Otu00012	22.0234	8.95613	20.867	2.50522
	Otu00061	14.6583	15.9461	18.7393	1.29645
	Otu00058	13.9926	15.0241	18.2631	1.01877
	Otu00013	7.46756	16.4932	16.0688	1.90157
	Otu00014	11.9734	10.4516	14.7045	1.51992
	Otu00017	11.6795	11.3756	14.6241	1.19157
	Otu00023	13.7448	5.58	13.4263	1.44576
	Otu00003	3.66772	8.87151	8.25666	2.02794
49	Otu00007	32.8235	39.7473	45.0341	4.95559
	Otu00018	29.4392	23.5777	33.323	3.59386
	Otu00020	19.1773	26.1536	29.534	3.63828
	Otu00015	16.64	19.5073	23.1947	1.57075
	Otu00012	21.2334	7.6718	19.5912	2.75605
	Otu00058	12.2147	13.8975	16.6695	0.804834
	Otu00017	8.64512	14.0081	14.8627	1.27114
	Otu00013	9.98676	11.5689	14.293	2.02282
	Otu00016	1.85668	15.6385	12.7432	1.31599
	Otu00061	3.53931	15.6952	12.6569	1.4071
	Otu00136	0.209399	17.0263	12.1398	0.858895
	Otu00023	10.041	2.82917	8.84844	1.70066
50	Otu00007	33.4873	32.5268	40.5995	4.23375
	Otu00020	19.1937	19.8018	25.3309	2.82143
	Otu00018	22.6779	15.6642	24.6328	2.50093
	Otu00015	16.0542	20.313	22.8755	1.37909
	Otu00013	14.6862	17.4363	20.6954	1.83533
	Otu00037	15.2508	13.566	19.0646	1.22541
	Otu00001	10.0625	18.3727	18.4985	1.81891
	Otu00012	19.1586	7.96545	18.4023	1.9472
	Otu00017	12.667	12.298	15.8804	1.03425
	Otu00016	5.36438	17.4364	15.7757	1.38539
	Otu00003	5.0203	16.1356	14.961	1.74876
	Otu00058	9.30348	13.0652	14.3266	0.716245
	Otu00025	6.12454	14.0656	13.3547	0.544846
	Otu00061	5.06267	14.8124	12.2858	1.25815
	Otu00023	12.6669	3.34157	11.0891	1.47539
51	Otu00007	25.9296	36.5887	39.3974	4.21107
	Otu00018	27.6602	20.7573	30.6522	2.94932
	Otu00020	16.6624	21.1382	24.3653	3.03293
	Otu00012	19.8203	11.7256	20.7439	2.46378
	Otu00014	15.3026	14.8919	19.9488	1.77882
	Otu00015	12.3866	18.6165	19.2583	1.37942
	Otu00061	13.3407	17.331	18.853	1.46929
	Otu00013	8.45882	18.9462	18.5634	1.94323
	Otu00003	8.00465	17.5483	17.3376	2.32649
	Otu00058	11.2431	13.5866	15.5973	0.669146
	Otu00017	13.2251	10.0398	15.144	1.12693
	Otu00042	11.8813	8.68157	13.1431	0.702055
	Otu00016	4.95603	14.473	12.8939	1.31205
	Otu00025	3.05331	13.4848	11.7353	0.553673
52	Otu00007	32.2926	34.666	40.6519	4.14898
	Otu00015	22.8529	23.5589	28.089	1.37
	Otu00020	19.8674	22.5048	27.1847	2.77297
	Otu00018	24.3283	19.2679	26.551	2.47939
	Otu00014	17.7207	19.9376	23.7211	1.44285
	Otu00012	20.598	12.3649	21.2101	2.18317
	Otu00013	10.9797	20.7555	21.0291	1.58866
	Otu00061	15.0555	15.9734	19.0293	1.11381
	Otu00017	12.9518	15.9968	18.2775	1.17459
	Otu00001	9.4439	16.9832	17.9395	1.57943
	Otu00003	7.54765	18.4493	17.7925	1.89968
	Otu00037	11.9239	14.2308	16.5176	1.00046
	Otu00016	3.84238	20.3085	16.4735	1.3138
	Otu00023	14.518	10.1561	15.9317	1.39927
	Otu00042	11.3846	8.5935	12.4082	0.526486
53	Otu00007	30.5994	33.1842	39.3991	4.25264
	Otu00018	26.0354	16.0715	27.6888	2.83002
	Otu00020	19.0809	18.6362	24.455	3.07876
	Otu00015	11.4521	19.9154	19.6097	1.54979
	Otu00014	14.8196	13.684	19.198	1.79854
	Otu00003	8.60878	17.3138	17.6241	2.11037
	Otu00012	17.8171	7.64488	17.61	2.17456
	Otu00061	13.4105	14.3071	17.5437	1.42221
	Otu00040	11.7061	14.708	17.4533	1.69063
	Otu00058	10.2153	15.1372	16.5919	0.881389
	Otu00001	5.85246	15.4162	14.9387	1.78658
	Otu00025	7.70536	13.5168	13.8196	0.601281
	Otu00017	10.3393	10.2536	13.0155	1.12987
	Otu00042	12.249	7.87624	12.7582	0.641921
54	Otu00007	31.4822	36.2605	42.531	4.81496
	Otu00018	31.2576	22.3136	33.842	3.31464
	Otu00020	17.8713	22.7811	26.5169	3.14337
	Otu00012	22.3964	10.7673	22.0215	2.51167
	Otu00013	13.9204	20.1074	21.8387	2.29384
	Otu00015	15.5504	18.8427	21.7588	1.44933
	Otu00061	16.2484	16.0336	19.9726	1.56191
	Otu00014	15.1279	12.8544	18.2575	1.82878
	Otu00058	10.664	12.6151	15.1291	0.785208
	Otu00016	5.63871	14.9262	13.9137	1.4814
	Otu00017	8.15555	11.5111	12.3227	1.10474
	Otu00023	11.9289	2.12892	9.97339	1.65131
